# Supplementary material for: Biomarkers in long COVID-19: A systematic review
Source: Front Med (Lausanne). 2023 Jan 20;10:1085988. doi: 10.3389/fmed.2023.1085988 (PMC9895110; doi:10.3389/fmed.2023.1085988)
Supplement: Supplementary file 2 [file Table_2.xlsx]

## Sheet: 28 eligible articles
No.	Authors	Study location	No. of total patients	Patient age (median/mean)	Long COVID timeframe	Comparison groups	Types of symptoms	Biomarker measurements	Conclusions
1	Acosta-Ampudia, Y., et al.	Colombia	32 (12+12+8)	Long COVID (7-11M): 50.5; Healthy: 46	No specific definition	Long COVID(7-11M): n= 12 VS Acute COVID (D0,D4,D7,D14 and D28): n= 12 VS Healthy: n= 8	Multiple Long COVID symptoms Fatigue, Headache, Fever, Dyspnea, Dry cough, Myalgia, Arthralgia, Ageusia, Pharyngitis, Anosmia, Dizziness, Diarrhea, Rhinorrhea, Impaired visual acuity and Edema	Serum cytokines (IL-1β, IL-2, IL-4, IL-5, IL-6, IL-7, IL-8, IL-9, IL-10, IL-12p70, IL-13, IL-17A, TNF-α, G-CSF, GM-CSF, RANTES, MCP-1, IP-10, IFN-γ, and IFN-α (Fig.2E)	Long COVID VS Healthy: Increased: IFN-α, TNF-α, G-CSF, IL-17, IL-6, IL-1β, and IL-13 Decreased: IP-10 Long COVID VS Acute COVID (D28): Increased: IFN-α, TNF-α, G-CSF, IL-17A, IL-6, IL-1β, and IL-13 Decreased: IP-10
2	Ali, M., et al.	India	50 (25+25)	50 to 60	Recovered after 3-6 months from COVID-19 with persisting radiological pulmonary abnormalities	Long COVID (Radiological pulmonary Abnormalities) (3-6M): n= 25 VS Healthy: n= 25	Pulmonary Long COVID symptoms (Radiological pulmonary Abnormalities) Fibrotic strips, bronchovascular bundle distortion, traction bronchiectasis, interlobar septal thickening and architectural distortion.	Serum miRNA-21, TGF-β, Col1A2, Col3A1, and α-SMA (Fig.1.2 and 3)	Long COVID (Radiological pulmonary Abnormalities) (3-6M) VS Healthy: Increased: miRNA-21, TGF-β, Col1A2, Col3A1 and α-SMA
3	Aparisi, Á., et al. 2021.	Spain	70 (41+29)	54.9/54.6	No specific definition (follow-up 3 months)	Long-COVID (Persistent Dyspnea): n= 41 VS Recovered (No residual Dyspnea): n= 29	Pulmonary Long COVID symptoms (Long-COVID Dyspnea) Chest pain, Headache, Fatigue, Myalgia, Neurological symptoms and Palpitations	Serum Albumin, AST, C-reactive protein, Creatinine, D-dimer, Ferritin Interleukin-6, Hemoglobin, NT-ProBNP, Hs TnT and TSH (Table.2)	Long-COVID (Persistent Dyspnea) VS Recovered (No residual Dyspnea): Increased: AST (p-value= 0.054) Decreased: NT-ProBNP (p-value= 0.054)
4	Aparisi, Á., et al. 2022.	Spain	70 (10+60)	46.9/56.13	No specific definition (follow-up 3 months)	Long-COVID (Headache): n= 10 VS Recovered (Non-Headache): n= 60	Neurological Long COVID symptoms (Long-COVID Headache) Chest pain, Dyspnea, Fatigue, Myalgia, Neurological symptoms, Paresthesia, Olfactory abnormalities, Taste abnormalities and Palpitations	Serum AST, C-reactive protein, Creatinine, D-dimer, Ferritin, Fibrinogen, Interleukin-6, Hemoglobin, NT-ProBNP, Hs TnT and TSH (Table.2)	Long-COVID (Headache) VS Recovered (Non-Headache): Increased: Fibrinogen Deceased: Hs TnT
5	Colarusso, C., et al.	Italy	96 (52+27+17)	50/30/50	No specific definition	Long COVID (PC): n= 52 VS Vaccinated (VAX): n= 27 VS Healthy: n= 17	Pulmonary Long COVID symptoms (Lung Fibrosis)	Serum CRP, IFN-β, CXCL-10 C5b-9, IL-6, IL-1α, TGF-β (Fig.1-6), LDH, IL-2, IL-18, IL-33 and CXCL-8 (Fig.S1)	Long COVID (PC) VS Healthy: Increased: CRP, C5b-9, IFN-β, CXCL-10, TGF-β and LDH Decreased: IL-6 Long COVID (PC) VS Vaccinated (VAX): Increased: CRP, C5b-9, CXCL-10 and LDH Decreased: IL-6, IFN-β, TGF-β and IL-18
6	Fernández-de-Las-Peñas, C., et al.	Spain	412 (112+71)(187+225)(71+341)(56+356)	62	No specific definition	1. Long COVID (fatigue): n= 300, 187 VS Recovered (No fatigue): n= 112, 225 (6 m, 12 m) 2. Long COVID (dyspnea): n= 71, 56 VS Recovered (No dyspnea): n= 341, 356 (6 m, 12 m)	Neurological Long COVID symptoms (Fatigue) Pulmonary Long COVID symptoms (Dyspnea)	Serum Hemoglobin, Glucose, CK, ALT, AST, LDH, CRP and D-dimer (Table.3 and 4)	Fatigue: Long COVID (fatigue) VS Recovered (No fatigue): 6-month follow-up period: Decreased: Hemoglobin Dyspnea: Long COVID (dyspnea) VS Recovered (No dyspnea): 6-month follow-up period: Decreased: ALT, AST and LDH 12-month follow-up period: Decreased: ALT, AST and LDH
7	Ferrando, S. J., et al.	USA	60 (32+28)	48.1/33.7	10–20 days after symptom onset and 24 hours without fever	Long-COVID: n= 32 VS Recovered: n= 28	Neurological Long COVID symptoms Depression, Anxiety, Fatigue, Posttraumatic stress disorder, Functional difficulties and Lower quality of life	Serum IL-6, TNF-a and CRP (Table.2)	Long-COVID VS Recovered: ncreased: IL-6 and CRP
8	Flaskamp, L., et al.	Germany	44 (17+13+14)	45/42/43	Persistent fatigue and exertion intolerance, for at least 6 months	Long-COVID (Myalgic encephalomyelitis/Chronic fatigue syndrome): n = 13 VS Long-COVID: n = 17 VS Healthy: n = 14	Neurological Long COVID symptoms Myalgic encephalomyelitis/Chronic fatigue syndrome (ME/CFS)	Serum sCD40L, IL-6, IL-10, IL-18, MCP-1, PIGF, sRAGE, sST2, sVEGFR, TGF-β1, TNF-α, TNFSF14 and VEGF (Table.2) sVCAM-1, sICAM-1, IGFBP-4, MRP8/14, MPO, NGAL, Cystatin C, MMP-9 and MMP-2 (Fig.3)	Long-COVID VS Healthy: Increased: sVCAM-1, MRP8/14, MPO, NGAL and MMP-9 Decreased: IL-18, sVEGFR and Cystatin C Long-COVID (Myalgic encephalomyelitis/Chronic fatigue syndrome) VS Healthy: Increased: sVCAM-1, sICAM-1 and IGFBP-4 Decreased: sVEGFR
9	Fogarty, H., et al.	Ireland	67 (50+17)	50/47	Median of 68 days following SARS-CoV-2 infection	Long COVID (68D): n= 50 VS Healthy: n= 17	Multiple Long COVID symptoms: Breathlessness, Fatigue, and Decreased exercise tolerance	Serum Factor VIII:C, VWF:Ag (Fig.1), VWFpp, and sTM (Fig.2)	Long COVID (68D) VS Healthy: Increased: VWF:Ag, VWFpp, Factor VIII and sTM
10	Giron, L. B., et al.	USA	117 (61+56)	Long COVID: 50, Rcovered: 50	90–160 days after the first positive SARS-CoV-2 quantitative PCR result	Long COVID: n= 61 VS Rcovered: n= 56	Multiple Long COVID symptoms: GI (nausea, diarrhea, loss of appetite, abdominal pain, vomiting), cardiopulmonary (cough, dyspnea, chest pain, palpitations) Neurological symptoms (neurocognitive): headache, concentration problems, dizziness, balance problems, neuropathy, vision problems)	Serum Zonulin, LBP, β-glucan (Fig.2), Quinolinic acid, S-sulfocysteine, L-Glutamine (Fig.5), L-cystein, Ornithine, 2-Phenylphenol, Sarcosine, 1-Methylnicotinamide, 3,5-Dihydroxybenzoic acid, Indole-3-lactic acid, L-Methionine and Pipecolic acid (Table.S1)	Long COVID VS Rcovered: Increased: β-glucan, Zonulin, LBP (LPS binding protein), Quinolinic, Quinolinic acid/ratio, S-sulfocysteine, L-cystein, L-Glutamine, Ornithine and 2-Phenylphenol Decreased: Sarcosine, 1-Methylnicotinamide, 3,5-Dihydroxybenzoic acid, Indole-3-lactic acid, L-Methionine and Pipecolic acid Long COVID (Neurocognitive PASC) VS Rcovered: Increased: β-glucan and S-sulfocysteine
11	Haffke, M., et al.	Germany	126 (26+30+50+20)(56+50+20)	ME/CFS Long COVID: 46.5, Non ME/CFS Long COVID: 37, Healthy: 38, Recovered: 36.5	Median time of 9 months since COVID-19 infection	ME/CFS Long COVID: n= 26 VS Non ME/CFS Long COVID: n= 30 VS Healthy: n= 50 VS Recovered: n= 20	Neurological Long COVID symptoms Myalgic encephalomyelitis/Chronic fatigue syndrome (ME/CFS): fatigue and exertion intolerance	Serum ET-1 (Fig.3), Ang-2 (Fig.4), Esm-1, ACE, ACE2 and , IL-8 (Table.2)	Long COVID (ME/CFS) VS Healthy: Increased: ET-1 Long COVID (ME/CFS) VS Recovered: Increased: ET-1 Non ME/CFS Long COVID VS Healthy: Increased: ET-1 Decreased: Ang-2 Non ME/CFS Long COVID VS Recovered: Increased: ET-1
12	Hanson, B. A., et al.	USA	47 (17+15+7+8)(32+15)	<50: Anxiety/Depression Long COVID: 36.5, Recovered (without Anxiety/Depression): 34 >50: Anxiety/Depression Long COVID:59.2, Recovered (without Anxiety/Depression): 57.9	Patients recovered from COVID-19 have neurologic symptoms persisting at least 6 weeks from symptom onset.	<50: Anxiety/Depression Long COVID: n= 17 VS Recovered (without Anxiety/Depression): n= 7 >50: Anxiety/Depression Long COVID: n= 15 VS Recovered (without Anxiety/Depression): n= 8	Neurological Long COVID symptoms Anxiety and Depression	Serum NFL, GFAP, and SARS-CoV-2 Nucleocapsid antigen (N Ag) (Fig.4)	<50: Anxiety/Depression Long COVID VS Recovered (without Anxiety/Depression): Increased: pGFAP/pNFL ratio >50: Anxiety/Depression Long COVID VS Recovered (without Anxiety/Depression): Increased: pGFAP/pNFL ratio
13	Holmes, E., et al.	Australia	86 (27+41+18)	No data	3 months post the acute phase of the disease (n = 27) with acute- phase symptoms and symptoms 6 months post COVID infection.	Long COVID (3M): n = 27 VS Healthy: n = 41 VS Infecting: n= 18	Multiple Long COVID symptoms: Respiratory-related symptoms: Cough, Dyspnea and Rhinorrhea Non-respiratory symptoms: Cardiac abnormalities, Liver dysfunction, Thyroid dysfunction, Hypokalemia, Chronic fatigue, Anosmia/Hyposmia/Parosmia, Myalgia, Sleep difficulties, Hallucinations, Cognitive impairment, Unilateral facial nerve palsy, Reactive arthritis (Joint pain), Guillain−Barrésyndrome, Skin co…	Serum neoprotein, kyn/try, taurine, gln/glu, glucose, ABA1, GlycA, GlycB, SPC/GlycA and TPCH (Fig.2)	Long COVID (3M) VS Healthy: Increased: Taurine Decreased: Glutamine/Glutamate ratio Long COVID (Follow-up) (3M) VS Infecting (positive): Non information
14	Littlefield, et al. (2022).	USA	40 (20+20)	Long COVID= 54 (22–69) Recovered= 50 (27–73)	No specific definition	Long COVID: n= 20 VS Recovered: n= 20	Multiple Long COVID symptoms: Neurological symptom (anosmia and ageusia), musculoskeletal symptoms (fatigue and myalgia), Fatigue (42.8%), Anosmia (40%), Ageusia (22.8%), Dyspnea (17.1%) and Myalgia (11.4%).	Serum IL-6 and CRP (Fig.4A and B)	Long COVID VS Recovered: Increased: IL-6, CRP
15	Maamar, M., et al. (2022).	Spain	121 (25+11+43+42)	45.4 ± 16	3 months after acute phase	Women: Long COVID: n= 25 VS Recovered: n= 43 Men: Long COVID: n= 11 VS Recovered: n= 42	Pulmonary Long COVID symptoms: Tussis, Dyspnea, Exercise intolerance, Cough, Shortness of breath, Sore throat, Runny nose, Smell/Taste change, Hypoxia, Fever, Chill, Fatigue, Neurological/Cognitve, Cardiac, Gastrointestinal, Muscle aches	Serum Fibrinogen, CRP, LDH, Ferritin and D-dimer (Table.3)	Long COVID VS Recovered: Increased: CRP (p-value: Women: 0.47/Men: 0.037)
16	Magdy, R., et al. (2022).	Egypt	90 (45+45)	Long COVID-19 (pain): 43 ± 15.85, Recovered: 45.71 ± 13.89	Median time of 68 days since recovered from COVID-19	Long COVID-19 (pain): n= 45 VS Recovered: n= 45	Neurological Long COVID symptoms Persistent neuropathic pain after COVID-19.	Serum Ferritin (Table.1) and NFL (Fig.1)	Long COVID-19 (pain) VS Recovered: Increased: Ferritin and NFL
17	Martone, A. M., et al. (2022).	Italy	541 (106+435)	Total: 53.1 ± 15.2, Long COVID (Sarcopenia): 59.9 ± 15.9, Recovered: 51.5 ± 14.6)	No specific definition	Long COVID (Sarcopenia): n= 106 VS Recovered: n= 435	Neurological Long COVID symptoms Sarcopenia (19.5%) (fatigue, dyspnoea, and joint pain).	Serum Albumin, Haemoglobin, Vitamin D and CRP (Table.1)	Long COVID (Sarcopenia) VS Recovered: Decreased: Albumin and Hemoglobin
18	Ong, S., et al. (2021).	Singapore	183 (31+152)(13+170)(14+169)(22+161)	All patients: 44 (33-56), Long COVID: 43 (31-55), Recovered: 43 (31-55)	Patients with COVID-19 were monitored for a median of 6 months after recovery from acute infection.	Long COVID (1 month, 3 months and 6 months): n= 28, 12, aand 8 VS Recovered (1 month, 3 months and 6 months): n= 72, 155, and 87	Multiple Long COVID symptoms (Persistent Symptoms): Symptoms were predominantly pulmonary, with the most common being cough and dyspnea	Serum IL-17A, SCF (Stem cell factor ), IL-12p70, and IL-1β, MIP-1β (Macrophage inflammatory protein 1β) (CCL4),BDNF (Brain-derived neurotrophic factor), PDGF-BB (platelet-derived growth factor-BB) and VEGF (Vascular endothelial growth factor (Fig.3, Fig.S4 and Table.S6)	1 month: Long COVID VS Recovered: Increase: CCL2 and IP-10 3 months: Long COVID VS Recovered: Increase: PDGF-BB 6 months: Long COVID VS Recovered: Increase: CCL2
19	Pasini, E., et al. (2021)	Italy	75	Long COVID: 72 ± 7	After 2 months from hospital discharge and reported new-onset fatigue not present prior to the virus infection.	Long COVID VS Healthy Long COVID VS Infecting	Multiple Long COVID symptoms: New-onset fatigue, muscle weakness and/or dyspnea	Serum Ferritin, D-Dimer, Hemoglobin, Albumin, ESR, and CRP (Fig.1) (Table.2 and 3)	Long COVID VS Healthy: Increase: Ferritin, D-Dimer, ESR, CRP, and LDH Decreased: Hemoglobin and Albumin Long COVID VS Infecting: Increased: Hemoglobin and Albumin Decreased: Feriitin, D-dimer, ESR and CRP
20	Patterson, B. K., et al. (2021).	Costa Rica	224 (121+29+26+48) (121+29+74)	No data	Extending beyond 12 weeks from the initial onset of first symptoms.	Long COVID: n=121 VS Healthy: n = 29	Multiple Long COVID symptoms: Fatigue, Brain fog, Shortness of breath, Myalgias, Neuropathy, Tachycardia, Arthralgia, Gastrointestinal, Burning sensation, Chest pain, Cough, Insomnia, Loss of Taste/Smell, Chills, Temp. Sensitivity and Rash	Serum TNF-a, IL-4, IL-13, IL-2, GM-CSF, sCD40L, CCL5 (RANTES), CCL3 (MIP-1a), IL-6, IL-10, IFN-g, VEGF, IL-8, and CCL4 (MIP-1β) (Table.1B)	Long COVID (PASC) symptoms VS Healthy: Increased: CCL5, IL-2, IL-4, CCL3, IL-6, IL-10, IFN-γ, and VEGF Decreased: GM-CSF and CCL4 Long COVID (PASC) symptoms VS Infecting (Mild-Mod)(Severe): No information
21	Peluso, M. J., et al. (2021).	USA	121 (73+48)	All patients: 44 (37-57), Lond COVID: 44 (36-56), Recovered: 44.5 (37-58.5)	Recovered from SARS-CoV-2 infection < 90 days or > 90 days	Long COVID: n= 73 VS Recovered: n= 48	Multiple Long COVID symptoms: Fatigue 41 (56.2), Subjective fever 2 (2.7), Chills 2 (2.7), Objective fever 2 (2.7), Rhinorrhea 14 (19.2), Sore throat 7 (9.6), Cough 13 (17.8), Shortness of breath 28 (38.4), Chest pain 18 (24.7), Palpitations 15 (20.5), Diarrhea 9 (12.3), Nausea 17 (23.3), Loss of appetite 12 (16.4), Abdominal pain 6 (8.2), Vomiting 1 (1.4), Constipation 3 (4.1), Menstrual cramps …	Serum MCP-1, IL-6, IL-10, TNF-α, IP-10, IFN-γ and SARS-CoV-2 IgG [SARS-CoV-2 receptor-binding domain (RBD) immunoglobulin G] (Fig.1)	Long COVID VS Recovered: Increased: TNF-α, IP-10 and IL-6
22	Peluso, M. J., et al. (2022).	USA.	121 (52+69)	All patient= 44 (37-57), late CNS PASC= 48 (38.5-57), No late CNS PASC= 43 (36-55)	Recovered from SARS-CoV-2 infection < 90 days or > 90 days	Long COVID (Late CNS PASC) (n= 52), VS Recovered (No late CNS PASC) (n= 69)	Neurological Long COVID symptoms: Trouble concentrating, trouble with your thinking, trouble with your memory, Headache, Trouble with vision, Dizziness, Trouble with balance or feeling unsteady, Trouble with taste or smell, Smelling an odor that is not actually there, Numbness, tingling, or “pins and needles” in your arms or legs, Feeling feverish, Trouble sleeping and Loss of appetite	GFAP, NFL, IL-6, IL-10, TNFα, IFN-γ, IP-10, MCP-1, and SARS-CoV-2 IgG [SARS-CoV-2 receptor-binding domain (RBD) immunoglobulin G] (Fig.1-3)	Long COVID (Late CNS PASC) VS Recovered (No late CNS PASC): Increased: IL-6, CCL2, TNFα, IFN-γ, GFAP and NFL
23	Queiroz, M., et al. (2022).	Brazil	225 (135+90)	Aged 18 years and over (no average)	Patients who sought the long COVID-19 outpatient clinic at least 30 days after the recovery from acute COVID-19.	Long COVID (with sequelae)(n=135) VS Recovered (without sequelae) (n=90)	Multiple post COVID-19 symptoms	Serum IL-17, IFN-g, TNF-a, IL-10, IL-6, IL-4 and IL-2 (Fig.4)	Long COVID (with sequelae) VS Recovered (without sequelae): Increased: IL-17 and IL-2 Decreased: IL-4 and IL-10
24	Sarıçam, E., et al. (2021).	Turkey	105 (65+40)	Long COVID: 37.35 ±7.01 and Recovered: 38.43 ± 7.21	Patients having recovered from COVID-19 from 3 weeks to 2 months ago and with no prior heart disease.	Long COVID: n= 65 VS Recovered: n=40	Cardiac symptoms: Palpitations and/or fatigue Supraventricular arrhythmia (atrial tachycardia, sinus tachycardia)	Serum NT-proBNP, Troponin I, TAS, TOS, OSI (TOS/TAS), PON, TTL, NTL, NO, and disulfide (Table 2)	Long COVID VS Recovered: Increased: NT-BNP Decreased: NO
25	Sun, B., et al. (2021).	USA	36 (8+16+12)	Long COVID + Recovered: 45.3±12.7, and Healthy: 52.3±12.4	Resolution of fever > 72 h, elapse of at least 21 days since illness onset, and overall improvement in COVID-19 symptoms.	Long COVID: n= 8 VS Recovered: n= 16 VS Healthy: n= 12	Neurological Long COVID symptoms: Double vision (n= 1), Memory/cognition (n= 8) and Hallucinations (n-1)	Serum IL-1β, IL-4, IL-6, IL-8, IL-10, TNFα, IFNγ, NFL protein, IgG antibody, and nEV protein (Fig.1)	Long COVID VS Recovered: Increased: IL6 and Ab Long COVID VS Healthy: Increased: IL-4
26	Torres-Ruiz, J., et al. (2021).	Mexico	103 (48+55)	Long COVID: 50.5 (41.5 - 59.0), Recovered: 50 (41.0 - 58.0)	The presence of post-COVID-19 syndrome 12 weeks after infection onset	Long COVID: n=48 VS Recovered: n=55	Multiple post COVID-19 symptoms: Confusion, Fatigue, Cough, Dyspnea, Headache, Wheezing, Fever, Joint pain, Increased joint size, Inability to open jars, Inability to dress, Inability to walk, Chest pain, Orthopnea, Peripheral edema, Myalgia, Paresthesia, Decreased visual acuity, Decreased concentration, Memory decline, Alopecia and Back pain	Serum IL-1α, IL-1β, IL-1RA, IL-2, IL-3, IL-4, IL-5, IL-6, IL-7, IL-8, IL-10, IL-12p70, IL-12p40, IL-13, IL-15, IL-17A, TNF-α, TNF-β, G-CSF, GM-CSF, VEGF, EGF, IFN-α2 , IFN-γ, MCP-1/CCL2, MIP-1α /CCL4, MIP-1β /CCL3, IP-10/CXCL10, Eotaxin/CCL11 and Anti-SARS-CoV-2 IgG antibodies (Table.S3 and S8)	Long COVID VS Recovered at 3 months follow-up: Increased: GM-CSF,VEGF and Ab
27	Wechsler, J. B., et al. (2022).	USA	46 (13+13+20)	Long COVID: 49 (24-73), Recovered: 48 (22-59), Healthy: 36 (18-51)	Patients with a history of positive RT-PCR for SARS-CoV-2 between 22 and 322 days prior to collection.	Long COVID: n= 13 VS Recovered: n= 13 VS Healthy: n = 20	Multiple Long COVID symptoms: Fatigue 11 (85%), Body aches 6 (46%), Change or loss in taste/smell 6 (46%), Anxiety 4 (31%), Shortness of breath 4 (31%), Brain fog 3 (23%), Headaches 3 (23%), Sore throat 2 (15%) , Tachycardia 2 (15%), Anemic 1 (8%), Dyspnea 1 (8%), Joint pain 1 (8% )and Insomnia 1 (8%)	Serum IL-6, CXCL1, IL-8, TNF, CCL2, CCL3, IL-17A, IL-33, VEGF, active tryptase, CPA3, and Chymase (Fig.1)	Long COVID VS Recovered: Increased: IL-6 and Tryptase Long COVID VS Healthy: Increase: IL-6, CXCL1, Tryptase and CPA3
28	Zhao, J., et al. (2022).	USA	66 (22+22+22)	Long COVID (long haulers): 51.82 ± 13.11, Recovered: 48.32 ± 16.02 and Healthy: 44.86 ± 11.63	Samples from COVID-19 long haulers were collected from patients experiencing symptoms 90 days after the disease onset.	Long COVID (long haule): n= 22 VS Recovered: n= 22 VS Healthy: n= 22	Multiple post COVID-19 symptoms: Brain fog, fatigue, blood clots R leg and L lung, joint pain, headache, fever, hot flashes, shortness of breath, Indigestion, chills, stiff neck, asthma intensified, Hair loss, taste/smell changed, brain: aneurysm, anosmia, dyspnea, blood clots, retaining water, diarrhea, racing heart/palpitations, changes in heart function, sleeping, change in heart bpm, BP incre…	Serum 92 inflammatory proteins (Fig.2-4)	Long COVID (long haulers) VS Healthy: Increased: CCL2, CCL3, CCL4, CCL7, CCL19, CCL20, CCL23, CXCL9, CXCL10, CXCL11, TGF-α, Flt3L, NT-3, M-CSF, OPG, IL-10Rβ, IL-12β, IL6, TNFRSF9, CST5, TNF-α, TNF-β, uPA, IL-17, SCF and OSM Decreased: STAMBP, AXIN, ST1A1, CASP-8, SIRT2, IL-1α, IL-2, IL-7, IL-33, NGF-β, ARTN, ADA, MMP-1, GDNF and TGF-β Long COVID (long haulers) VS Recovered: Increased: CXCL10
Note. Ab, Anti-severe acute respiratory syndrome coronavirus 2 antibody; ADA, Adenosine deaminase; ALT, Alanine aminotransferase; Ang2, Angiopoietin 2; ARTN, Artemin; α-SMA, Alpha smooth muscle actin; AST, Aspartate aminotransferase; C5b-9, Complement 5b-9; CASP-8, Caspase 8; CCL2, C-C motif chemokine ligand 2; CCL3, C-C motif chemokine ligand 3; CCL4, C-C motif chemokine ligand 4; CCL5, C-C moti…
